# Supplementary material for: Petroleum as source and carrier of metals in epigenetic sediment-hosted mineralization
Source: Sci Rep. 2019 Jun 4;9:8283. doi: 10.1038/s41598-019-44770-7 (PMC6547663; doi:10.1038/s41598-019-44770-7)
Supplement: Supplementary file 1 — Tables SI1 to SI5 [file 41598_2019_44770_MOESM1_ESM.xlsx]

## Sheet: Title & authors
Petroleum as source and carrier of metals in epigenetic sediment-hosted mineralization
Nicolas J. Saintilan1,5,*, Jorge E. Spangenberg2, Massimo Chiaradia1, Cyril Chelle-Michou1,5, Michael B. Stephens3,4, and Lluís Fontboté1
1Department of Earth Sciences, University of Geneva, Rue des Maraîchers 13, 1205, Geneva, Switzerland
2Institute of Earth Surface Dynamics, University of Lausanne, Building Geopolis, 1015 Lausanne, Switzerland
3Formerly Geological Survey of Sweden (SGU), Box 670 SE-751 28 Uppsala, Sweden
4Division of Geosciences, Luleå University of Technology, SE-971 87 Luleå, Sweden
5Current address: Institute of Geochemistry and Petrology, Department of Earth Sciences, ETH Zürich, Clausiusstrasse 25, 8092 Zürich, Switzerland

## Sheet: Table SI1
Table SI1. Lead isotope composition of lead-zinc sulphides from the Laisvall deposit.
Stratigraphy	Mineral	206Pb/204Pb	207Pb/204Pb	208Pb/204Pb	Stratigraphy	Mineral	206Pb/204Pb	207Pb/204Pb	208Pb/204Pb
Upper Sandstone orebody	PbS	21.0531	15.9793	39.7446	Lower Sandstone orebody	PbS	21.0369	15.9777	39.7174
Upper Sandstone orebody	PbS	21.117	15.9881	39.7405	Lower Sandstone orebody	PbS	21.0769	15.9813	39.7567
Upper Sandstone orebody	PbS	21.1877	15.9951	39.8058	Lower Sandstone orebody	PbS	21.1009	15.9853	39.7748
Upper Sandstone orebody	PbS	21.2444	16.0022	39.8104	Lower Sandstone orebody	PbS	21.1191	15.9871	39.7487
Upper Sandstone orebody	PbS	21.3225	16.0098	39.8655	Lower Sandstone orebody	PbS	21.1506	15.9922	39.7955
Upper Sandstone orebody	PbS	21.3497	16.0134	39.8747	Lower Sandstone orebody	PbS	21.1727	15.9909	39.8224
Upper Sandstone orebody	PbS	21.3761	16.017	39.9037	Lower Sandstone orebody	PbS	21.1884	15.9927	39.8499
Upper Sandstone orebody	PbS	21.3775	16.0164	39.8966	Lower Sandstone orebody	PbS	21.2028	15.9967	39.8064
Upper Sandstone orebody	PbS	21.4182	16.0191	39.9396	Lower Sandstone orebody	PbS	21.2072	15.9989	39.8087
Upper Sandstone orebody	PbS	21.438	16.0234	39.9206	Lower Sandstone orebody	PbS	21.223	15.9974	39.8542
Upper Sandstone orebody	PbS	21.444	16.0239	39.9228	Lower Sandstone orebody	PbS	21.2255	15.9998	39.8502
Upper Sandstone orebody	PbS	21.463	16.028	39.7906	Lower Sandstone orebody	PbS	21.2279	15.9999	39.8584
Upper Sandstone orebody	PbS	21.5629	16.0348	40.0313	Lower Sandstone orebody	PbS	21.2309	15.9995	39.8493
Upper Sandstone orebody	PbS	21.6114	16.0424	40.0019	Lower Sandstone orebody	PbS	21.4806	16.0267	39.997
Upper Sandstone orebody	PbS	21.6736	16.0522	39.9468	Lower Sandstone orebody	PbS	21.4885	16.0281	40.0043
Upper Sandstone orebody	PbS	21.6999	16.0531	39.9965	Lower Sandstone orebody	PbS	21.7217	16.052	40.1594
Upper Sandstone orebody	PbS	21.7283	16.0546	40.0942	Lower Sandstone orebody	PbS	21.7272	16.0573	40.0171
Upper Sandstone orebody	PbS	21.7321	16.0587	40.0175	Lower Sandstone orebody	PbS	21.7431	16.0571	40.142
Upper Sandstone orebody	PbS	21.7847	16.0609	40.0827	Lower Sandstone orebody	PbS	21.6745	16.0281	40.0821
Upper Sandstone orebody	PbS	21.8592	16.071	40.1496	Lower Sandstone orebody	PbS	21.7112	16.0465	40.247
Upper Sandstone orebody	PbS	21.2899	16.0116	39.7946	Lower Sandstone orebody	ZnS	21.7257	16.0532	40.1628
Upper Sandstone orebody	PbS	21.5032	16.0226	39.9806	Lower Sandstone orebody	ZnS	21.4785	16.0273	39.9961
Upper Sandstone orebody	ZnS	21.6598	16.0472	40.0159	Lower Sandstone orebody	ZnS	21.7585	16.0662	39.9922
Upper Sandstone orebody	ZnS	21.7526	16.0619	40.03

## Sheet: Table SI2
Table SI2. Lead isotope composition of lead-zinc sulphides from basement-hosted vein occurrences in the Åkerlandet district.
Sample ID	Mineralised occurrence	Mineral	206Pb/204Pb	207Pb/204Pb	208Pb/204Pb
AKE ZnS	Åkerlandet	ZnS	24.6467	16.3999	42.556
12AKE01-1	Åkerlandet	PbS	26.0872	16.6	43.1408
12AKE01-2	Åkerlandet	PbS	24.4282	16.3749	42.3944
12AKE04	Åkerlandet	PbS	24.4785	16.3835	42.4513
12AKE05	Åkerlandet	PbS	24.4635	16.3778	42.4375
12AKE06	Åkerlandet	PbS	24.3837	16.3685	42.3971
JAR-01	Järvsand	PbS	25.5633	16.5296	42.9365

## Sheet: Table SI3
Table SI3. Lead isotope composition of residues and leachates of Paleoproterozoic crystalline basement rock, and corresponding K-feldspar crystals at Laisvall. Abbreviations: R: Residue, L: Leachate (following protocol by Chiaradia and Fontboté, 2003).
Sample	Location	Material	Alteration	206Pb/204Pb	± 2σ	207Pb/204Pb	± 2σ	208Pb/204Pb	± 2σ	Slope	Age (Ma)	± 2σ
11BAS01-R	Borehole LAI1576	Granite basement Laisvall	Altered chlorite	18.0322	0.00173109	15.4933	0.00151834	36.3016	0.0045014	0.128732	2079.93	0.94
11BAS01-L		Granite basement Laisvall		22.2464	0.00213565	16.0358	0.00157151	41.2127	0.00511038
11BAS02-R	Borehole LAI1580	Granite basement Laisvall	Reddened hematite veins	16.9357	0.00162583	15.3568	0.00150497	35.8509	0.00444551	0.0799808	1195.63	1.5
11BAS02-L		Granite basement Laisvall		28.6451	0.00274993	16.2934	0.00159675	49.9114	0.00618902
11BAS03-R	Borehole LAI1577	Granite basement Laisvall	Altered chlorite	17.2239	0.0016535	15.4076	0.00150995	36.2546	0.00449557	0.122283	1989.01	0.79
11BAS03-L		Granite basement Laisvall		22.2606	0.00213702	16.0235	0.00157031	40.948	0.00507755
11BAS04-R	Borehole LAI1580	Granite basement Laisvall	Reddish hematite veins	17.5079	0.00168076	15.4003	0.00150923	36.3184	0.00450348	0.081643	1236.09	0.98
11BAS04-L		Granite basement Laisvall		32.7034	0.00313953	16.6409	0.00163081	53.707	0.00665966
11BAS06-R	Outcrop RT90 1565939E/7335770N	Granite basement Laisvall	Relatively fresh	17.4479	0.001675	15.3356	0.00150289	36.1009	0.00447651	0.128678	2079.2	0.98
11BAS06-L		Granite basement Laisvall		23.8849	0.00229295	16.1639	0.00158406	42.1359	0.00522485
11BAS07-R	Borehole LAI1580	Granite basement Laisvall	Fresh - unaltered	17.9293	0.00172121	15.3746	0.00150671	35.7999	0.00443919	0.113566	1856.43	0.57
11BAS07-L		Granite basement Laisvall		27.1534	0.00260673	16.4221	0.00160937	42.3981	0.00525736
11BAS01-R		K-feldspar granite		16.4073	0.0015751	15.3119	0.00150056	35.6046	0.00441497	0.135638	2171.45	2.8
11BAS01-L		K-feldspar granite		22.2226	0.00213337	16.1007	0.00157787	40.4416	0.00501476
11BAS02-R		K-feldspar granite		16.3955	0.00157396	15.2843	0.00149786	35.6785	0.00442413	0.136547	2183.08	2.4
11BAS02-L		K-feldspar granite		21.1174	0.00202727	15.9291	0.00156105	40.1316	0.00497632
11BAS04-R		K-feldspar granite		17.2127	0.00165242	15.3554	0.00150483	36.2215	0.00449146	0.143994	2275.02	1.6
11BAS04-L		K-feldspar granite		22.5917	0.00216881	16.13	0.00158074	41.17	0.00510508
11BAS06-R		K-feldspar granite		18.5755	0.00178325	15.3822	0.00150745	36.4082	0.00451462	0.170627	2563.05	2.9
11BAS06-L		K-feldspar granite		22.1443	0.00212585	15.9911	0.00156713	40.3547	0.00500398
11BAS07-R		K-feldspar granite		18.4512	0.00177131	15.3053	0.00149992	35.5009	0.00440211	0.135441	2168.91	3.6
11BAS07-L		K-feldspar granite		25.5507	0.00245287	16.2669	0.00159415	41.1462	0.00510213
11BAS07-2-R		K-feldspar granite		16.8388	0.00161653	15.2734	0.00149679	35.5931	0.00441355	0.129775	2094.12	2.7
11BAS07-2-L		K-feldspar granite		22.6938	0.0021786	16.0332	0.00157125	40.5802	0.00503194
11BAS07-3-R		K-feldspar granite		16.2013	0.00155533	15.2216	0.00149171	35.3196	0.00437963	0.136475	2182.16	0.96
11BAS07-3-L		K-feldspar granite		22.3564	0.00214622	16.0616	0.00157403	40.6393	0.00503927

## Sheet: Table SI4
Table SI4. Lead isotope composition of organic-solvent-extractable organic matter in shale hydrocarbon source rocks of the Alum Shale Formation and mineralized sandstone samples ˗Upper Sandstone (US) and Lower Sandstone (LS)‒ at Laisvall
Sample	Location	Material	Extractable organic matter (EOM) in grams (g)	206Pb/204Pb	± 2σ	207Pb/204Pb	± 2σ	208Pb/204Pb	± 2σ
15-ASF-1	Borehole LAI 177	black shale	0.154	18.5252	0.00177842	15.6712	0.00153577	38.1676	0.00473278
15-ASF-2	Borehole LAI 178	black shale	0.096	19.105	0.00183408	15.7329	0.00154182	38.5601	0.00478146
15-ASF-3	Borehole LAI 884	black shale	2.357	18.4395	0.0017702	15.6475	0.00153346	38.0594	0.00471936
15-ASF-4	Borehole LAI 280	black shale	0.152	19.2094	0.0018441	15.7212	0.00154067	38.5793	0.00478383
15-ASF-5	Borehole LAI 402	black shale	0.183	19.7087	0.00189203	15.7947	0.00154788	38.8534	0.00481783
15-US-01	Borehole LAI 176	galena-mineralized Upper Sandstone	0.014	19.7574	0.00189671	15.7819	0.00154663	38.8489	0.00481726
15-US-02	Borehole LAI 177	galena-mineralized Upper Sandstone	0.01	21.4043	0.00205481	16.0163	0.00156959	39.8397	0.00494012
15-LS-01	Borehole LAI 884	galena-mineralized Lower Sandstone	0.028	18.9884	0.00182288	15.7036	0.00153895	38.4074	0.00476251
15-LS-03	Borehole LAI 886	galena-mineralized Lower Sandstone	0.02	19.9773	0.00191782	15.8425	0.00155257	39.1205	0.00485094

## Sheet: PlotDat3
Source sheet	Table DR3 (2)	24.0577	16.0591	18.4236	15.7	24.0605	16.0594	19.5547	15.7725
Plot name	PbPlot1	19.5524	15.7719	25	16.1191	24.0603	16.06	19.5545	15.773
Plot Type	8	IsoLine	IsoLine			24.0599	16.0604	19.5541	15.7734
1st free col	11					24.0593	16.0608	19.5536	15.7737
Sigma Level	2					24.0586	16.061	19.553	15.7738
Absolute Errs	TRUE					24.0578	16.061	19.5523	15.7738
Symbol Type	1					24.057	16.0609	19.5517	15.7737
Inverse Plot	FALSE					24.0563	16.0607	19.5511	15.7734
Color Plot	TRUE					24.0556	16.0603	19.5506	15.773
3D plot	FALSE					24.0552	16.0598	19.5503	15.7725
Linear	FALSE					24.0549	16.0593	19.5502	15.7719
Data Range	E4:H5					24.0549	16.0587	19.5502	15.7714
Filled Symbols	FALSE					24.055	16.0582	19.5504	15.7709
ConcAge	FALSE					24.0554	16.0578	19.5508	15.7705
ConcSwap	FALSE					24.056	16.0574	19.5513	15.7702
1st Symbol-row	1					24.0567	16.0572	19.5519	15.7701
						24.0575	16.0572	19.5526	15.7701
						24.0583	16.0573	19.5532	15.7702
						24.0591	16.0575	19.5538	15.7705
						24.0597	16.0579	19.5542	15.7709
						24.0602	16.0584	19.5546	15.7714
						24.0604	16.0589	19.5547	15.772
						24.0605	16.0594	19.5547	15.7725

## Sheet: PlotDat4
Source sheet	Table DR3 (2)	90.1727	19.69	10	15.3278	90.1833	19.6903	24.1607	16.0985
Plot name	PbPlot2	24.1579	16.0982	105.06	20.5	90.1828	19.6909	24.1605	16.099
Plot Type	8	IsoLine	IsoLine			90.1816	19.6915	24.1601	16.0995
1st free col	11					90.1796	19.6919	24.1596	16.0998
Sigma Level	2					90.177	19.6922	24.1588	16.1
Absolute Errs	TRUE					90.1741	19.6924	24.158	16.1001
Symbol Type	1					90.1711	19.6923	24.1572	16.1
Inverse Plot	FALSE					90.1682	19.692	24.1565	16.0997
Color Plot	TRUE					90.1657	19.6916	24.1558	16.0994
3D plot	FALSE					90.1637	19.6911	24.1554	16.0989
Linear	FALSE					90.1625	19.6904	24.1551	16.0984
Data Range	E6:H7					90.1621	19.6898	24.155	16.0978
Filled Symbols	FALSE					90.1625	19.6891	24.1552	16.0973
ConcAge	FALSE					90.1638	19.6885	24.1556	16.0968
ConcSwap	FALSE					90.1658	19.6881	24.1562	16.0965
1st Symbol-row	1					90.1683	19.6878	24.1569	16.0963
						90.1712	19.6877	24.1577	16.0962
						90.1742	19.6877	24.1585	16.0963
						90.1771	19.688	24.1593	16.0966
						90.1797	19.6884	24.1599	16.097
						90.1816	19.6889	24.1604	16.0974
						90.1829	19.6896	24.1607	16.098
						90.1833	19.6903	24.1607	16.0985

## Sheet: PlotDat6
Source sheet	Table DR3 (2)	25.69	16.2051	19.0197	15.8	25.6931	16.2054	20.8125	15.9092
Plot name	PbPlot3	20.8101	15.9087	27	16.2846	25.6929	16.2059	20.8123	15.9097
Plot Type	8	IsoLine	IsoLine			25.6925	16.2064	20.8119	15.9101
1st free col	11					25.6919	16.2067	20.8114	15.9104
Sigma Level	2					25.6911	16.207	20.8107	15.9106
Absolute Errs	TRUE					25.6903	16.207	20.81	15.9106
Symbol Type	1					25.6894	16.2069	20.8094	15.9105
Inverse Plot	FALSE					25.6886	16.2067	20.8087	15.9102
Color Plot	TRUE					25.6879	16.2063	20.8082	15.9098
3D plot	FALSE					25.6874	16.2058	20.8078	15.9093
Linear	FALSE					25.6871	16.2053	20.8076	15.9088
Data Range	E8:H9					25.687	16.2048	20.8076	15.9083
Filled Symbols	FALSE					25.6872	16.2042	20.8078	15.9078
ConcAge	FALSE					25.6876	16.2038	20.8082	15.9073
ConcSwap	FALSE					25.6882	16.2034	20.8087	15.907
1st Symbol-row	1					25.689	16.2032	20.8094	15.9068
						25.6898	16.2031	20.8101	15.9068
						25.6907	16.2032	20.8108	15.907
						25.6915	16.2035	20.8114	15.9072
						25.6922	16.2038	20.8119	15.9076
						25.6927	16.2043	20.8123	15.9081
						25.693	16.2049	20.8125	15.9087
						25.6931	16.2054	20.8125	15.9092

## Sheet: PlotDat7
Source sheet	Table DR3 (2)	26.7753	16.2772	21	15.9558	26.7785	16.2775	22.2645	16.0264
Plot name	PbPlot4	22.2619	16.026	28	16.3453	26.7783	16.278	22.2643	16.027
Plot Type	8	IsoLine	IsoLine			26.7779	16.2785	22.2639	16.0274
1st free col	11					26.7772	16.2788	22.2633	16.0277
Sigma Level	2					26.7764	16.279	22.2627	16.0279
Absolute Errs	TRUE					26.7756	16.2791	22.2619	16.028
Symbol Type	1					26.7747	16.279	22.2612	16.0278
Inverse Plot	FALSE					26.7738	16.2788	22.2605	16.0276
Color Plot	TRUE					26.7731	16.2784	22.2599	16.0272
3D plot	FALSE					26.7726	16.2779	22.2595	16.0267
Linear	FALSE					26.7723	16.2774	22.2593	16.0262
Data Range	E10:H11					26.7722	16.2768	22.2593	16.0256
Filled Symbols	FALSE					26.7724	16.2763	22.2595	16.0251
ConcAge	FALSE					26.7728	16.2759	22.2598	16.0247
ConcSwap	FALSE					26.7734	16.2755	22.2604	16.0244
1st Symbol-row	1					26.7742	16.2753	22.2611	16.0242
						26.7751	16.2752	22.2618	16.0241
						26.776	16.2753	22.2625	16.0242
						26.7768	16.2755	22.2632	16.0245
						26.7775	16.2759	22.2638	16.0249
						26.7781	16.2764	22.2642	16.0254
						26.7784	16.2769	22.2644	16.0259
						26.7785	16.2775	22.2645	16.0264

## Sheet: PlotDat8
Source sheet	Table DR3 (2)	26.7753	16.2772	21	15.9558	26.7785	16.2775	22.2645	16.0264
Plot name	PbPlot5	22.2619	16.026	28	16.3453	26.7783	16.278	22.2643	16.027
Plot Type	8	IsoLine	IsoLine			26.7779	16.2785	22.2639	16.0274
1st free col	11					26.7772	16.2788	22.2633	16.0277
Sigma Level	2					26.7764	16.279	22.2627	16.0279
Absolute Errs	TRUE					26.7756	16.2791	22.2619	16.028
Symbol Type	1					26.7747	16.279	22.2612	16.0278
Inverse Plot	FALSE					26.7738	16.2788	22.2605	16.0276
Color Plot	TRUE					26.7731	16.2784	22.2599	16.0272
3D plot	FALSE					26.7726	16.2779	22.2595	16.0267
Linear	FALSE					26.7723	16.2774	22.2593	16.0262
Data Range	E10:H11					26.7722	16.2768	22.2593	16.0256
Filled Symbols	FALSE					26.7724	16.2763	22.2595	16.0251
ConcAge	FALSE					26.7728	16.2759	22.2598	16.0247
ConcSwap	FALSE					26.7734	16.2755	22.2604	16.0244
1st Symbol-row	1					26.7742	16.2753	22.2611	16.0242
						26.7751	16.2752	22.2618	16.0241
						26.776	16.2753	22.2625	16.0242
						26.7768	16.2755	22.2632	16.0245
						26.7775	16.2759	22.2638	16.0249
						26.7781	16.2764	22.2642	16.0254
						26.7784	16.2769	22.2644	16.0259
						26.7785	16.2775	22.2645	16.0264

[truncated: 1 more sheets: Table SI5]
